# Supplementary material for: Bacteriophage Φ21’s receptor-binding protein evolves new functions through destabilizing mutations that generate non-genetic phenotypic heterogeneity
Source: Virus Evol. 2024 Jul 11;10(1):veae049. doi: 10.1093/ve/veae049 (PMC11336670; doi:10.1093/ve/veae049)
Supplement: veae049_Supp [file veae049_supp.zip]

Archive with 1 entries (1 files):
- suppl_data/Gerbino 2024 VirEvo Supplementary Materials.docx
